# Supplementary material for: In Situ Dispersion of Lignin in Polypropylene via Supercritical CO2 Extrusion Foaming: Effects of Lignin on Cell Nucleation and Foam Compression Properties
Source: Polymers (Basel). 2023 Apr 7;15(8):1813. doi: 10.3390/polym15081813 (PMC10145137; doi:10.3390/polym15081813)
Supplement: Supplementary file 1 [file polymers-15-01813-s001.zip]

Archive with 1 entries (1 files):
- polymers-2278918-supplementary.pdf
